# Supplementary material for: The restoration of the endangered Sambucus palmensis after 30 years of conservation actions in the Garajonay National Park: genetic assessment and niche modeling
Source: PeerJ. 2018 Jun 12;6:e4985. doi: 10.7717/peerj.4985 (PMC6003393; doi:10.7717/peerj.4985)
Supplement: Supplemental Information 9 [file peerj-06-4985-s009.xlsx]

## Sheet: LaGomeraTodo
		Sam_Tet2		EMSn017		Sam_Hex1		Sam_Hex2		Sam_tri8		EMSn025		EMSn003
727	Acebiños	138	138	202	202	199	211	218	224	121	121	195	195	220	220
728	Acebiños	138	138	202	202	211	211	218	218	121	121	195	195	220	220
729	Acebiños	130	130	202	202	199	199	218	224	124	127	195	195	220	224
730	Acebiños	134	138	202	202	211	211	218	218	121	121	195	195	220	220
731	Acebiños	134	138	202	202	199	199	218	224	121	127	191	195	202	220
732	Acebiños	134	138	202	202	199	199	218	224	106	121	195	195	202	220
733	Acebiños	134	138	202	202	199	211	218	224	121	127	195	195	202	220
734	Acebiños	138	138	202	202	199	211	218	224	121	121	195	195	202	220
735	Acebiños	134	138	202	206	199	211	218	224	121	127	195	195	210	220
736	Acebiños	134	138	202	202	199	199	218	224	121	121	191	195	202	220
737	Acebiños	134	138	202	202	199	211	218	224	121	121	191	195	202	220
738	Acebiños	138	138	202	206	199	199	218	224	121	121	195	195	210	220
739	Acebiños	138	138	202	206	199	199	218	224	121	121	191	195	202	220
740	Acebiños	134	138	202	206	199	211	218	224	121	127	191	195	202	220
741	Acebiños	134	138	202	206	199	211	218	224	121	121	191	195	210	220
742	Acebiños	134	134	202	202	199	211	218	224	121	127	191	195	202	220
743	Acebiños	138	138	202	202	199	199	218	218	121	121	195	195	220	220
744	Acebiños	134	138	202	206	199	211	218	224	121	121	191	195	210	220
745	Acebiños	134	138	202	202	199	211	218	218	121	121	195	195	220	220
746	Acebiños	138	138	202	202	199	211	218	218	121	121	195	195	220	224
747	Acebiños	134	138	202	202	199	199	218	218	121	121	195	195	220	224
748	Acebiños	138	138	202	202	211	211	218	218	121	121	195	195	220	224
749	Acebiños	138	138	202	202	199	211	218	218	121	121	195	195	220	220
750	Acebiños	138	138	202	202	199	211	218	218	121	121	195	195	220	220
751	Acebiños	138	138	202	202	199	199	218	218	121	121	195	195	220	224
752	Acebiños	138	138	202	202	199	211	218	218	121	121	195	195	220	224
753	Acebiños	138	138	202	202	199	199	218	218	121	121	195	195	220	224
754	Acebiños	138	138	202	202	211	211	218	218	121	121	195	195	220	224
755	Acebiños	130	130	202	202	199	199	218	218	124	127	195	195	224	224
756	Acebiños	134	138	202	202	211	211	218	218	121	121	195	195	220	224
784	Acebiños	134	138	202	202	199	211	218	218	121	121	195	195	220	220
677	Ancón de Candelaria	130	134	202	204	199	199	218	224	115	124	191	195	220	220
678	Ancón de Candelaria	134	138	202	206	199	199	224	224	121	127	191	195	202	210
679	Ancón de Candelaria	134	138	202	206	199	199	224	224	121	127	191	195	202	210
680	Ancón de Candelaria	134	138	202	206	199	199	224	224	121	127	191	195	202	210
681	Ancón de Candelaria	134	138	202	202	199	211	218	224	121	121	195	195	202	220
682	Ancón de Candelaria	134	138	202	202	199	211	218	218	121	121	195	195	220	220
683	Ancón de Candelaria	134	138	202	206	199	199	224	224	121	127	191	195	202	210
684	Ancón de Candelaria	134	138	202	202	199	211	218	218	121	121	195	195	220	220
685	Ancón de Candelaria	134	138	202	206	199	199	224	224	121	127	191	195	202	210
686	Ancón de Candelaria	130	138	202	202	199	211	218	218	121	127	195	195	220	224
687	Ancón de Candelaria	134	138	202	202	199	211	218	218	121	121	195	195	220	220
688	Ancón de Candelaria	134	138	202	206	199	199	224	224	121	127	191	195	202	210
689	Ancón de Candelaria	134	138	202	206	199	199	224	224	121	127	191	195	202	210
690	Ancón de Candelaria	134	138	202	202	199	199	218	224	121	127	195	195	202	220
691	Ancón de Candelaria	134	138	202	206	199	199	224	224	121	127	191	195	202	210
692	Ancón de Candelaria	134	138	202	202	199	211	218	224	121	121	195	195	202	220
693	Ancón de Candelaria	134	138	202	206	199	199	224	224	121	127	191	195	202	210
796	Angola	138	138	202	202	199	211	218	224	121	121	191	195	210	220
797	Angola	138	138	202	206	199	211	218	224	121	121	191	195	210	220
798	Angola	138	138	202	202	199	211	218	224	121	121	195	195	202	220
799	Angola	134	134	202	206	199	199	218	224	121	127	191	195	202	220
800	Angola	134	138	202	202	199	211	218	224	121	121	195	195	202	220
636	Cañada Jorge	134	138	202	206	199	199	224	224	121	127	191	195	202	210
637	Cañada Jorge	134	138	202	206	199	199	224	224	121	127	191	195	202	210
638	Cañada Jorge	134	138	202	206	199	199	224	224	121	127	191	195	202	210
639	Cañada Jorge	134	138	202	206	199	199	224	224	121	127	191	195	202	210
640	Cañada Jorge	134	138	202	206	199	199	224	224	121	127	191	195	202	210
641	Cañada Jorge	134	138	202	206	199	199	224	224	121	127	191	195	202	210
642	Cañada Jorge	134	138	202	206	199	199	224	224	121	127	191	195	202	210
643	Cañada Jorge	134	138	202	206	199	199	224	224	121	127	191	195	202	210
644	Cañada Jorge	134	138	202	206	199	199	224	224	121	127	191	195	202	210
645	Cañada Jorge	134	138	202	206	199	199	224	224	121	127	191	195	202	210
646	Cañada Jorge	134	138	202	206	199	199	224	224	121	127	191	195	202	210
647	Cañada Jorge	134	138	202	206	199	199	224	224	121	127	191	195	202	210
648	Cañada Jorge	134	138	202	206	199	199	224	224	121	127	191	195	202	210
649	Cordillera Vallehermoso	134	138	202	202	199	211	218	224	121	121	195	195	220	224
650	Cordillera Vallehermoso	138	138	202	206	199	211	218	224	121	127	195	195	210	220
651	Cordillera Vallehermoso	138	138	202	202	199	211	218	218	121	121	195	195	220	224
652	Cordillera Vallehermoso	134	138	202	202	199	211	218	224	121	127	195	195	210	220
653	Cordillera Vallehermoso	134	134	202	206	199	211	218	224	121	127	191	195	210	220
654	Cordillera Vallehermoso	134	134	202	206	199	211	218	224	121	127	191	195	210	220
655	Cordillera Vallehermoso	138	138	202	202	199	211	218	224	121	121	191	195	202	220
656	Cordillera Vallehermoso	138	138	202	202	199	211	218	224	121	121	195	195	210	220
657	Cordillera Vallehermoso	134	138	202	202	199	211	218	224	121	121	195	195	202	220
658	Cordillera Vallehermoso	134	134	202	202	199	211	218	224	121	127	195	195	210	220
659	Cordillera Vallehermoso	134	138	202	206	199	199	218	224	121	121	191	195	202	220
660	Cordillera Vallehermoso	138	138	202	206	199	199	218	224	121	121	195	195	210	220
661	Cordillera Vallehermoso	134	134	202	206	199	211	218	224	121	127	195	195	210	220
662	Cordillera Vallehermoso	138	138	202	202	199	211	218	224	121	121	195	195	210	220
663	Cordillera Vallehermoso	138	138	202	202	199	211	218	224	124	127	195	195	202	220
664	Cordillera Vallehermoso	138	138	202	202	199	211	218	224	121	121	195	195	202	220
665	Cordillera Vallehermoso	134	134	202	206	199	199	218	224	121	127	191	195	210	220
666	Cordillera Vallehermoso	138	138	202	202	199	199	218	218	121	124	195	195	220	220
667	Cordillera Vallehermoso	134	134	202	206	199	211	218	224	121	127	191	195	210	220
668	Cordillera Vallehermoso	134	138	202	206	199	199	218	224	121	121	195	195	210	220
669	Cordillera Vallehermoso	134	134	202	202	199	211	218	224	121	127	195	195	202	220
670	Cordillera Vallehermoso	134	134	202	202	199	199	218	224	121	127	191	195	210	220
671	Cordillera Vallehermoso	134	138	202	202	199	199	218	224	121	127	191	195	210	220
672	Cordillera Vallehermoso	134	138	202	206	199	211	218	224	121	127	191	195	202	220
673	Cordillera Vallehermoso	130	138	202	202	199	211	218	218	124	127	195	195	220	224
694	El Cedro	138	138	202	202	199	211	218	218	121	121	195	195	220	224
695	El Cedro	138	138	202	202	199	211	218	218	121	121	195	195	224	224
696	El Cedro	138	138	202	202	199	211	218	218	121	121	195	195	220	220
697	El Cedro	138	138	202	202	199	199	218	218	121	121	195	195	224	224
698	El Cedro	138	138	202	202	211	211	218	218	121	121	195	195	220	224
699	El Cedro	138	138	202	202	199	211	218	218	121	121	195	195	220	224
700	El Cedro	138	138	202	202	199	211	218	218	121	121	195	195	220	220
701	El Cedro	138	138	202	206	199	199	218	224	121	121	195	195	210	220
702	El Cedro	138	138	202	202	199	211	218	218	121	121	195	195	220	224
703	El Cedro	138	138	202	202	199	199	218	218	121	121	195	195	220	224
704	El Cedro	134	138	202	202	199	199	218	218	121	121	195	195	220	224
705	El Cedro	138	138	202	202	199	211	218	218	121	121	195	195	220	220
706	El Cedro	134	138	202	206	199	199	224	224	121	127	191	195	202	210
707	El Cedro	134	138	202	206	199	199	224	224	121	127	191	195	202	210
708	El Cedro	134	138	202	206	199	199	224	224	121	127	191	195	202	210
709	El Cedro	134	138	202	206	199	199	224	224	121	127	191	195	202	210
710	El Cedro	134	138	202	202	199	211	218	218	121	121	195	195	220	220
711	El Cedro	134	138	202	202	199	211	218	224	121	127	191	195	210	220
712	El Cedro	138	138	202	202	199	211	218	218	121	121	195	195	220	220
713	El Cedro	134	138	202	202	199	211	218	218	121	121	195	195	220	224
714	El Cedro	138	138	202	202	211	211	218	218	121	121	195	195	220	220
715	El Cedro	134	138	202	202	199	211	218	218	121	121	195	195	220	224
716	El Cedro	138	138	202	202	211	211	218	218	121	121	195	195	220	220
717	El Cedro	134	138	202	202	199	199	218	224	121	127	191	195	210	220
718	El Cedro	134	138	202	202	211	211	218	218	121	121	195	195	220	224
719	El Cedro	138	138	202	202	199	211	218	218	121	121	195	195	220	220
720	El Cedro	138	138	202	202	211	211	218	218	121	121	195	195	224	224
721	El Cedro	134	138	202	206	199	211	218	224	121	127	195	195	202	220
722	El Cedro	134	138	202	206	199	211	218	224	121	127	195	195	202	220
723	El Cedro	134	138	202	202	199	199	218	224	121	124	195	195	220	224
724	El Cedro	130	138	202	202	199	211	224	224	121	124	195	195	220	220
725	El Cedro	134	138	202	202	199	211	224	224	121	121	195	195	220	220
726	El Cedro	134	138	202	202	199	211	224	224	121	121	195	195	220	220
978	El Cedro	138	138	202	206	199	211	218	224	121	121	195	195	210	220
839	El Chorrillo	134	138	202	206	199	199	224	224	121	127	191	195	202	210
840	El Chorrillo	134	138	202	206	199	199	224	224	121	127	191	195	202	210
841	El Chorrillo	134	138	202	206	199	199	224	224	121	127	191	195	202	210
842	El Chorrillo	134	138	202	206	199	199	224	224	121	127	191	195	202	210
843	El Chorrillo	134	138	202	206	199	199	224	224	121	127	191	195	202	210
844	El Chorrillo	134	138	202	206	199	199	224	224	121	127	191	195	202	210
845	El Chorrillo	134	138	202	206	199	199	224	224	121	127	191	195	202	210
846	El Chorrillo	138	138	202	202	199	211	218	224	121	121	191	195	202	220
847	El Chorrillo	134	138	202	206	199	199	224	224	121	127	191	195	202	210
848	El Rejo	134	138	202	206	199	199	224	224	121	127	191	195	202	210
849	El Rejo	138	138	202	206	199	199	224	224	121	127	191	195	202	210
850	El Rejo	134	138	202	206	199	199	224	224	121	127	191	195	202	210
851	El Rejo	134	138	202	206	199	199	224	224	121	127	191	195	202	210
852	El Rejo	134	138	202	206	199	199	224	224	121	127	191	195	202	210
853	El Rejo	134	138	202	206	199	199	224	224	121	127	191	195	202	210
854	El Rejo	134	138	202	206	199	199	224	224	121	127	191	195	202	210
855	El Rejo	134	138	202	206	199	199	224	224	121	127	191	195	202	210
856	El Rejo	134	138	202	206	199	199	224	224	121	127	191	195	202	210
857	El Rejo	134	138	202	206	199	199	224	224	121	127	191	195	202	210
858	El Rejo	134	138	202	206	199	199	224	224	121	127	191	195	202	210
859	El Rejo	134	138	202	206	199	199	224	224	121	127	191	195	202	210
860	El Rejo	134	138	202	206	199	199	224	224	121	127	191	195	202	210
861	El Rejo	134	138	202	206	199	199	224	224	121	127	191	195	202	210
862	El Rejo	134	138	202	206	199	199	224	224	121	127	191	195	202	210
863	El Rejo	134	138	202	206	199	199	218	224	121	127	195	195	202	220
864	El Rejo	138	138	202	202	199	211	218	224	121	121	195	195	210	220
865	El Rejo	134	138	202	206	199	199	218	224	121	121	195	195	210	220
866	El Rejo	138	138	202	202	199	211	218	218	121	121	195	195	220	224
867	El Rejo	138	138	202	202	199	211	218	218	121	121	195	195	220	224
868	El Rejo	138	138	202	202	199	211	218	218	121	121	195	195	220	224
869	El Rejo	138	138	202	202	199	199	218	218	121	121	195	195	220	220
870	El Rejo	138	138	202	202	211	211	218	218	121	121	195	195	220	224
871	El Rejo	138	138	202	202	211	211	218	218	121	121	195	195	220	220
872	El Rejo	134	138	202	202	199	211	218	218	121	121	195	195	220	224
873	El Rejo	134	138	202	202	199	211	218	218	121	121	195	195	220	220
874	El Rejo	130	138	202	202	199	199	224	224	121	124	195	195	210	220
875	El Rejo	138	138	202	202	199	211	218	224	121	121	191	195	210	220
876	El Rejo	130	134	204	206	199	199	218	224	124	127	191	195	210	220
877	El Rejo	138	138	202	202	199	199	218	218	121	121	195	195	220	220
878	El Rejo	134	138	202	206	199	199	224	224	121	127	191	195	202	210
879	El Rejo	134	138	202	206	199	199	224	224	121	127	191	195	202	210
880	El Rejo	134	138	202	206	199	211	218	224	121	127	195	195	210	220
881	El Rejo	138	138	202	206	199	199	218	224	121	121	191	195	202	220
882	El Rejo	134	138	202	206	199	199	218	224	121	127	195	195	210	220
883	El Rejo	134	138	202	206	199	211	218	224	121	127	195	195	202	220
884	El Rejo	134	134	202	202	199	199	218	224	115	121	195	195	220	220
885	El Rejo	130	138	202	204	199	211	218	218	121	124	191	195	220	220
886	El Rejo	134	138	202	202	199	199	218	224	121	127	191	195	210	224
887	El Rejo	134	138	202	202	199	199	224	224	121	127	191	195	202	210
888	El Rejo	138	138	202	202	199	199	218	218	121	121	195	195	220	224
889	El Rejo	130	138	202	202	199	199	218	224	121	124	191	195	220	220
890	El Rejo	130	134	202	204	199	199	218	218	121	124	191	195	220	220
891	El Rejo	134	138	202	202	199	199	218	218	121	121	195	195	220	220
892	El Rejo	134	138	202	206	199	211	218	224	121	127	191	195	210	220
893	El Rejo	134	134	202	202	199	199	218	224	121	127	195	195	202	220
894	El Rejo	138	138	202	206	199	211	218	224	121	121	191	195	202	220
895	El Rejo	138	138	202	202	199	211	218	218	121	121	195	195	220	220
896	El Rejo	130	134	202	202	199	199	218	224	121	124	191	195	220	220
897	El Rejo	134	134	202	202	199	199	218	224	121	127	195	195	202	220
898	El Rejo	138	138	202	202	199	211	218	218	121	121	195	195	220	224
900	El Rejo	134	138	202	202	199	199	218	218	121	121	195	195	220	224
901	El Rejo	138	138	202	202	199	199	218	218	121	121	195	195	220	220
902	El Rejo	138	138	202	206	199	211	218	224	121	121	191	195	202	224
903	El Rejo	134	138	202	202	199	199	218	224	121	127	191	195	202	220
904	El Rejo	134	134	202	202	199	199	218	224	121	127	191	195	210	220
905	El Rejo	134	138	202	206	199	211	218	224	121	127	191	195	202	220
906	El Rejo	134	138	202	206	199	199	218	224	121	121	191	195	202	220
907	El Rejo	134	134	202	202	199	211	218	224	121	127	195	195	210	220
908	El Rejo	134	138	202	206	199	199	218	224	121	127	195	195	210	220
909	El Rejo	134	138	202	206	199	199	224	224	121	127	191	195	202	210
910	El Rejo	134	138	202	206	199	199	224	224	121	127	191	195	202	210
911	El Rejo	138	138	202	206	199	211	218	224	121	121	195	195	210	220
912	El Rejo	134	134	202	204	199	211	218	224	115	121	191	195	220	220
913	El Rejo	130	134	202	204	199	199	218	224	115	124	191	195	220	220
914	El Rejo	134	138	202	206	199	199	224	224	121	127	191	195	202	210
915	El Rejo	134	138	202	202	199	211	218	218	121	121	195	195	220	220
916	El Rejo	134	138	202	202	199	211	218	218	121	121	195	195	220	220
917	El Rejo	134	138	202	202	199	211	218	218	121	121	195	195	220	220
918	El Rejo	134	138	202	202	199	211	218	218	121	121	195	195	220	220
919	El Rejo	134	134	202	202	199	211	218	224	121	127	195	195	210	220
920	El Rejo	134	138	202	202	199	211	218	224	121	121	191	195	210	220
921	El Rejo	134	138	202	202	199	199	218	224	121	127	191	195	202	220
922	El Rejo	134	138	202	206	199	211	218	224	121	127	195	195	202	220
923	El Rejo	134	134	202	206	199	211	218	224	121	127	195	195	210	220
924	El Rejo	134	138	202	206	199	199	224	224	121	127	191	195	202	210
925	El Rejo	134	138	202	206	199	199	224	224	121	127	191	195	202	210
926	El Rejo	130	134	202	204	199	199	218	224	115	124	191	195	220	220
927	El Rejo	134	138	202	206	199	199	224	224	121	127	191	195	202	210
928	El Rejo	130	134	202	204	199	199	218	224	115	124	191	195	220	220
929	El Rejo	134	138	202	202	199	211	218	218	121	121	195	195	220	220
930	El Rejo	134	138	202	206	199	199	224	224	121	127	191	195	202	210
931	El Rejo	134	138	202	206	199	199	224	224	121	127	191	195	202	210
932	El Rejo	134	138	202	202	199	211	218	218	121	121	195	195	220	220
933	El Rejo	134	138	202	202	199	211	218	218	121	121	195	195	220	220
934	El Rejo	134	138	202	202	199	211	218	218	121	121	195	195	220	220
935	El Rejo	134	138	202	204	199	211	218	224	115	121	195	195	220	220
936	El Rejo	134	134	202	204	199	211	218	218	115	121	195	195	220	220
937	El Rejo	134	138	202	202	199	211	218	218	121	121	195	195	220	220
938	El Rejo	134	138	202	202	199	211	218	218	121	121	195	195	220	220
939	El Rejo	134	138	202	202	199	211	218	218	121	121	195	195	220	220
940	El Rejo	134	138	202	202	199	211	218	218	121	121	195	195	220	220
941	El Rejo	134	138	202	202	199	211	218	218	121	121	195	195	220	220
942	El Rejo	134	138	202	202	199	211	218	224	121	127	191	195	202	220
943	El Rejo	134	138	202	202	199	211	218	218	121	121	195	195	202	220
944	El Rejo	130	138	202	202	199	211	218	218	121	127	195	195	220	224
945	El Rejo	130	138	202	202	199	199	218	218	121	127	195	195	220	220
946	El Rejo	130	138	202	202	199	211	218	218	121	127	195	195	220	224
947	El Rejo	138	138	202	202	199	199	218	218	121	121	195	195	220	224
948	El Rejo	138	138	202	202	199	211	218	224	121	121	195	195	220	220
949	El Rejo	138	138	202	202	199	211	218	218	121	121	195	195	224	224
950	El Rejo	130	138	202	202	199	199	218	224	121	127	195	195	220	220
951	El Rejo	130	138	202	202	199	211	218	218	121	127	195	195	224	224
952	El Rejo	130	138	202	202	199	211	218	218	121	127	195	195	224	224
953	El Rejo	130	138	202	202	199	199	218	218	121	127	195	195	220	224
954	El Rejo	134	138	202	206	199	199	218	224	121	121	195	195	210	220
955	El Rejo	130	138	202	202	199	199	218	218	121	127	195	195	220	224
956	El Rejo	134	138	202	206	199	199	224	224	121	127	191	195	202	210
957	El Rejo	134	138	202	206	199	199	224	224	121	127	191	195	202	210
958	El Rejo	134	138	202	206	199	199	224	224	121	127	191	195	202	210
959	El Rejo	134	138	202	206	199	199	224	224	121	127	191	195	202	210
960	El Rejo	134	138	202	206	199	199	224	224	121	127	191	195	202	210
961	El Rejo	134	138	202	206	199	199	224	224	121	127	191	195	202	210
962	El Rejo	134	138	202	206	199	199	224	224	121	127	191	195	202	210
963	El Rejo	134	138	202	206	199	199	224	224	121	127	191	195	202	210
964	El Rejo	134	138	202	206	199	199	224	224	121	127	191	195	202	210
965	El Rejo	134	138	202	206	199	199	224	224	121	127	191	195	202	210
966	El Rejo	134	134	202	204	199	211	218	218	115	121	195	195	220	220
967	El Rejo	138	138	202	206	199	211	218	224	121	121	191	195	202	220
968	El Rejo	134	134	202	206	199	199	218	224	121	127	191	195	210	220
969	El Rejo	134	134	202	206	199	211	218	224	121	127	191	195	210	220
970	El Rejo	134	138	202	206	199	199	218	224	121	121	195	195	202	220
971	El Rejo	134	134	202	206	199	211	218	224	121	127	191	195	210	220
972	El Rejo	134	138	202	206	199	211	218	224	121	127	195	195	210	220
973	El Rejo	134	138	202	202	199	211	218	224	121	121	195	195	210	220
974	El Rejo	134	138	202	206	199	211	218	224	121	127	191	195	210	220
975	El Rejo	138	138	202	202	199	211	218	218	121	121	195	195	220	224
976	El Rejo	138	138	202	202	199	211	218	218	121	121	195	195	220	224
977	El Rejo	138	138	202	202	199	211	218	218	121	121	195	195	224	224
616	Epina	134	134	202	202	199	211	218	224	121	127	191	195	210	220
617	Epina	134	138	202	202	199	211	218	224	121	127	191	195	210	220
618	Epina	134	138	202	206	199	199	218	224	121	121	195	195	202	220
619	Epina	134	138	202	206	199	211	218	224	121	121	191	195	210	220
620	Epina	134	138	202	202	199	211	218	224	121	127	191	195	202	220
621	Epina	134	134	202	202	199	199	218	224	121	127	191	195	210	220
622	Epina	134	134	202	206	199	199	218	224	121	127	191	195	202	220
623	Epina	134	138	202	202	199	211	218	224	121	127	195	195	202	220
624	Epina	138	138	202	206	199	211	218	224	121	121	195	195	202	220
625	Epina	138	138	202	202	199	211	218	224	121	121	191	195	202	220
626	Epina	134	138	202	206	199	211	218	224	121	127	195	195	202	220
627	Epina	138	138	202	206	199	211	218	224	121	121	195	195	210	220
628	Epina	138	138	202	202	199	211	218	224	121	121	191	195	210	220
554	Liria	138	146	202	206	199	199	218	224	100	121	192	195	210	220
555	Liria	138	146	202	202	199	199	218	224	100	106	195	195	220	220
801	Liria	138	146	202	202	199	199	218	218	100	106	195	195	220	220
802	Liria	138	146	202	206	199	199	224	224	100	121	195	195	202	210
803	Liria	138	138	202	206	199	199	224	224	121	121	195	195	210	220
804	Liria	138	138	202	206	199	199	224	224	121	121	195	195	202	202
805	Liria	138	146	202	206	199	199	224	224	100	121	195	195	202	220
806	Liria	138	146	202	206	199	199	218	224	100	121	195	195	210	220
807	Liria	138	138	202	202	199	199	218	218	106	121	195	195	202	202
808	Liria	138	138	202	202	199	199	218	218	106	121	195	195	202	220
809	Liria	138	146	202	202	199	199	218	224	100	121	195	195	202	210
810	Liria	138	138	202	206	199	199	224	224	121	121	192	195	202	210
811	Liria	138	138	202	202	199	199	218	224	106	121	192	195	210	220
812	Liria	138	138	202	206	199	199	224	224	121	121	195	195	210	220
813	Liria	138	146	202	202	199	199	218	224	100	121	192	195	210	220
814	Liria	138	138	202	206	199	199	224	224	121	121	195	195	202	210
815	Liria	138	146	202	202	199	199	218	218	100	121	195	195	202	220
816	Liria	138	138	202	202	199	199	224	224	121	121	195	195	210	220
817	Liria	118	138	202	206	199	199	218	224	106	121	192	195	210	220
818	Liria	138	138	202	202	199	199	218	224	121	121	195	195	210	220
819	Liria	138	138	202	206	199	199	224	224	121	121	195	195	202	210
820	Liria	138	138	202	202	199	199	224	224	121	121	195	195	202	202
821	Liria	138	138	202	206	199	199	224	224	121	121	192	195	210	220
822	Liria	138	138	202	206	199	199	218	218	121	121	195	195	202	210
823	Liria	138	146	202	202	199	199	218	224	100	121	192	195	202	210
824	Liria	138	146	202	202	199	199	218	224	100	121	195	195	210	220
825	Liria	138	138	202	202	199	199	218	224	121	121	192	192	202	202
826	Liria	138	138	202	202	199	199	218	218	121	121	195	195	220	220
827	Liria	138	146	202	206	199	199	218	224	100	121	192	195	202	210
828	Liria	138	138	202	202	199	199	218	224	121	121	195	195	210	220
829	Liria	138	146	202	202	199	199	218	224	100	121	192	195	210	220
830	Liria	138	138	202	202	199	199	218	224	121	121	195	195	202	210
831	Liria	138	146	202	206	199	199	224	224	100	121	195	195	202	202
832	Liria	138	146	202	202	199	199	218	224	100	106	195	195	202	220
833	Liria	138	138	202	202	199	199	218	224	121	121	192	195	202	202
834	Liria	138	146	202	202	199	199	218	218	100	121	195	195	210	220
835	Liria	138	146	202	206	199	199	224	224	100	121	192	195	202	210
836	Liria	138	138	202	202	199	199	218	224	121	121	192	195	202	202
837	Liria	138	146	202	202	199	199	218	224	100	121	195	195	202	220
838	Liria	138	138	202	202	199	199	218	218	121	121	195	195	202	210
757	Meriga	134	138	202	202	199	211	218	218	121	121	195	195	220	220
758	Meriga	134	138	202	202	199	199	218	218	121	121	195	195	220	220
759	Meriga	134	138	202	202	199	211	218	218	121	121	195	195	220	224
760	Meriga	134	138	202	202	211	211	218	218	121	121	195	195	220	224
761	Meriga	134	138	202	202	199	211	218	218	121	121	195	195	220	224
762	Meriga	134	138	202	202	211	211	218	218	121	121	195	195	220	220
763	Meriga	134	138	202	202	199	199	218	218	121	124	195	195	220	224
764	Meriga	134	134	202	206	199	199	218	224	121	127	195	195	210	220
765	Meriga	138	138	202	202	199	199	218	224	121	121	195	195	202	220
766	Meriga	134	134	202	206	199	211	218	224	121	127	195	195	210	220
767	Meriga	134	138	202	202	199	199	218	224	121	121	195	195	220	220
768	Meriga	134	134	202	206	199	199	218	224	121	127	191	195	202	220
769	Meriga	138	138	202	202	199	199	218	224	121	121	191	195	210	220
770	Meriga	134	138	202	202	199	211	218	218	121	121	195	195	220	220
771	Meriga	134	138	202	202	199	211	218	218	121	121	195	195	220	220
772	Meriga	134	138	202	202	199	211	218	218	121	121	195	195	220	220
773	Meriga	134	138	202	202	199	211	218	218	121	121	195	195	220	220
774	Meriga	134	138	202	202	199	211	218	218	121	121	195	195	220	220
775	Meriga	134	138	202	206	199	199	218	224	121	127	195	197	202	220
776	Meriga	134	134	202	206	199	199	218	224	121	127	191	195	202	220
777	Meriga	134	134	202	206	199	211	218	224	121	127	195	195	202	220
778	Meriga	134	138	202	206	199	199	218	224	121	127	195	195	210	220
779	Meriga	134	138	202	206	199	199	218	224	121	121	195	195	210	220
780	Meriga	134	138	202	202	199	211	218	224	121	121	191	195	202	220
781	Meriga	134	134	202	206	199	211	218	224	121	127	191	195	210	220
782	Meriga	134	138	202	202	199	211	218	218	121	127	195	195	202	220
783	Meriga	130	138	202	202	199	199	218	224	121	124	195	195	220	224
785	Meriga	130	138	202	202	199	199	218	218	121	127	195	195	220	220
786	Meriga	138	138	202	202	199	199	218	218	121	121	195	195	220	220
787	Meriga	130	138	202	202	199	199	218	218	121	127	195	195	220	220
788	Meriga	134	138	202	202	199	211	218	218	121	121	195	195	220	220
789	Meriga	130	134	202	202	199	199	218	218	121	127	195	195	220	220
790	Meriga	130	134	202	202	199	211	218	218	121	127	195	195	220	220
791	Meriga	130	138	202	202	199	211	218	218	121	127	195	195	220	220
792	Meriga	138	138	202	202	199	211	218	224	121	121	195	195	210	220
793	Meriga	138	138	202	202	199	199	218	218	121	121	195	195	220	220
578	Meseta Vallehermoso	134	138	202	204	199	211	218	224	115	121	191	195	220	220
579	Meseta Vallehermoso	134	138	202	202	199	211	218	224	121	127	191	195	202	220
580	Meseta Vallehermoso	134	138	202	202	199	211	218	224	121	127	195	195	202	220
581	Meseta Vallehermoso	134	134	202	202	199	211	218	224	121	127	191	195	202	220
582	Meseta Vallehermoso	134	134	202	202	199	211	218	224	121	127	195	195	202	220
583	Meseta Vallehermoso	134	138	202	206	199	199	224	224	121	127	191	195	202	210
584	Meseta Vallehermoso	138	138	202	206	199	211	218	224	121	121	195	195	210	220
585	Meseta Vallehermoso	134	138	202	206	199	199	224	224	121	127	191	195	202	210
586	Meseta Vallehermoso	134	138	202	206	199	211	218	224	121	127	191	195	210	220
587	Meseta Vallehermoso	134	134	202	202	199	211	218	224	121	127	195	195	202	220
588	Meseta Vallehermoso	134	138	202	206	199	199	224	224	121	127	191	195	202	210
589	Meseta Vallehermoso	134	138	202	206	199	199	224	224	121	127	191	195	202	210
590	Meseta Vallehermoso	130	138	202	202	199	211	218	224	121	124	195	195	220	224
591	Meseta Vallehermoso	130	138	202	202	199	211	218	224	121	124	195	195	220	224
592	Meseta Vallehermoso	130	134	202	202	199	199	218	218	121	127	195	195	220	220
593	Meseta Vallehermoso	134	138	202	206	199	199	224	224	121	127	191	195	202	210
594	Meseta Vallehermoso	134	138	202	206	199	199	224	224	121	127	191	195	202	210
595	Meseta Vallehermoso	134	138	202	206	199	199	224	224	121	127	191	195	202	210
596	Meseta Vallehermoso	134	138	202	206	199	199	224	224	121	127	191	195	202	210
597	Meseta Vallehermoso	134	138	202	206	199	199	224	224	121	127	191	195	202	210
598	Meseta Vallehermoso	134	138	202	206	199	199	224	224	121	127	191	195	202	210
599	Meseta Vallehermoso	134	138	202	206	199	199	224	224	121	127	191	195	202	210
600	Meseta Vallehermoso	138	138	202	202	199	211	218	218	121	121	195	195	220	224
601	Meseta Vallehermoso	138	138	202	202	199	199	218	218	121	121	195	195	220	224
602	Meseta Vallehermoso	138	138	202	206	199	211	218	224	121	121	195	195	210	220
603	Meseta Vallehermoso	130	134	202	202	199	199	218	218	121	127	195	195	220	220
604	Meseta Vallehermoso	138	138	202	202	199	211	218	218	121	121	195	195	220	220
605	Meseta Vallehermoso	134	138	202	202	199	199	218	218	121	121	195	195	220	224
606	Meseta Vallehermoso	138	138	202	202	199	211	218	224	121	121	191	195	210	220
607	Meseta Vallehermoso	134	138	202	206	199	199	224	224	121	127	191	195	202	210
608	Meseta Vallehermoso	134	138	202	206	199	199	224	224	121	127	191	195	202	210
609	Meseta Vallehermoso	138	138	202	202	199	211	218	218	121	121	195	195	220	224
610	Meseta Vallehermoso	130	138	202	202	199	199	218	218	124	127	195	195	220	224
611	Meseta Vallehermoso	134	138	202	202	199	211	218	218	121	124	195	195	220	220
612	Meseta Vallehermoso	138	138	202	202	199	211	218	218	121	121	195	195	220	224
613	Meseta Vallehermoso	134	138	202	202	199	211	218	218	121	121	195	195	220	220
614	Meseta Vallehermoso	134	138	202	202	199	211	218	218	121	121	195	195	220	220
615	Meseta Vallehermoso	134	138	202	202	199	211	218	218	121	121	195	195	220	220
629	Palo que salta	134	138	202	202	199	211	218	224	121	127	195	195	202	220
630	Palo que salta	138	138	202	202	199	199	218	224	121	127	195	195	210	220
631	Palo que salta	134	138	202	202	199	211	218	224	121	121	195	195	202	220
632	Palo que salta	138	138	202	202	199	211	218	224	121	121	195	195	202	220
633	Palo que salta	134	138	202	202	199	211	218	218	115	121	191	195	220	220
634	Palo que salta	138	138	202	202	199	199	218	224	121	121	195	195	210	220
635	Palo que salta	134	138	202	202	199	199	218	218	121	121	195	195	220	224
794	Presa Las Rosas	118	134	202	202	199	211	218	224	106	121	195	195	220	220
795	Presa Las Rosas	118	134	202	202	199	211	218	218	106	121	195	195	220	220
674	Raso de la Bruma	138	138	202	206	199	199	218	224	121	121	195	195	202	220
675	Raso de la Bruma	138	138	202	206	199	211	218	224	121	121	195	195	202	220
676	Raso de la Bruma	134	138	202	206	199	211	218	224	121	127	191	195	202	210
